# Supplementary material for: Relationship between Serum Cortisol, Dehydroepiandrosterone Sulfate (DHEAS) Levels, and Natural Killer Cell Activity: A Cross-Sectional Study
Source: J Clin Med. 2023 Jun 13;12(12):4027. doi: 10.3390/jcm12124027 (PMC10299486; doi:10.3390/jcm12124027)
Supplement: Supplementary file 1 [file jcm-12-04027-s001.zip]

Archive with 1 entries (1 files):
- jcm-2306421-supplementary.pdf
